# Supplementary material for: ﻿Hanseniatrifoliolata, a new species (Apiaceae) from Shaanxi, China
Source: PhytoKeys. 2022 Nov 14;213:79–93. doi: 10.3897/phytokeys.213.83632 (PMC9836542; doi:10.3897/phytokeys.213.83632)
Supplement: XML Treatment for Hansenia trifoliolata [file phytokeys.213.83632-treatment1.xml]

<!DOCTYPE tp:taxon-treatment
  PUBLIC "-//TaxonX//DTD Taxonomic Treatment Publishing DTD v0 20100105//EN" "tax-treatment-NSO.dtd">
<tp:taxon-treatment xmlns:tp="http://www.plazi.org/taxpub"><tp:treatment-meta><kwd-group><label>Taxon classification</label><kwd>
                <named-content content-type="kingdom">Plantae</named-content>
              </kwd><kwd>
                <named-content content-type="order">Apiales</named-content>
              </kwd><kwd>
                <named-content content-type="family">Apiaceae</named-content>
              </kwd></kwd-group><mixed-citation publication-type="journal"><person-group><name><surname>Jiang</surname><given-names>Qiu-Ping</given-names></name><name><surname>Price</surname><given-names>Megan</given-names></name><name><surname>Zhang</surname><given-names>Xiang-Yi</given-names></name><name><surname>He</surname><given-names>Xing-Jin</given-names></name></person-group><article-title>﻿<italic><tp:taxon-name><tp:taxon-name-part taxon-name-part-type="genus" reg="Hansenia">Hansenia</tp:taxon-name-part><tp:taxon-name-part taxon-name-part-type="species" reg="trifoliolata">trifoliolata</tp:taxon-name-part></tp:taxon-name></italic>, a new species (<tp:taxon-name><tp:taxon-name-part taxon-name-part-type="family">Apiaceae</tp:taxon-name-part></tp:taxon-name>) from Shaanxi, China</article-title><source>PhytoKeys</source><day>14</day><month>11</month><year>2022</year><volume>213</volume><fpage>79</fpage><lpage>93</lpage><pub-id pub-id-type="doi">10.3897/phytokeys.213.83632</pub-id></mixed-citation></tp:treatment-meta><tp:nomenclature><label>﻿</label><tp:taxon-name>
              <object-id xmlns:xlink="http://www.w3.org/1999/xlink" content-type="arpha" xlink:type="simple">66BD5D75-34F8-54C7-88FC-DC2BF3CFF1F5</object-id>
              <tp:taxon-name-part taxon-name-part-type="genus" reg="Hansenia">Hansenia</tp:taxon-name-part>
              <tp:taxon-name-part taxon-name-part-type="species" reg="trifoliolata">trifoliolata</tp:taxon-name-part>
              <object-id xmlns:xlink="http://www.w3.org/1999/xlink" content-type="ipni" xlink:type="simple">urn:lsid:ipni.org:names:77307988-1</object-id>
            </tp:taxon-name><tp:taxon-authority>Q.P.Jiang &amp; X.J.He</tp:taxon-authority><tp:taxon-status xmlns:xlink="http://www.w3.org/1999/xlink" xlink:type="simple">sp. nov.</tp:taxon-status><xref ref-type="fig" rid="F1">Figs 1</xref><xref ref-type="fig" rid="F5">, 5</xref><xref ref-type="supplementary-material" rid="S1">; Suppl. material 1: Fig. S2</xref></tp:nomenclature><tp:treatment-sec sec-type="description" id="SECID0EQGBG"><title>Diagnostic characters.</title><p>Monocarpic. Root cylindrical, branched or partial rhizomes. Leaves 3-foliolate. Umbels 2–5 cm across, rays 3–7, unequal. Stylopodium conical. Fruits are obovoid-oblong or long-ellipsoid, have 5 ribs, ribs prominent to narrow-winged and endosperm (at commissural side) concave. It is clearly distinguished from <italic><tp:taxon-name><tp:taxon-name-part taxon-name-part-type="genus" reg="Hansenia">H.</tp:taxon-name-part><tp:taxon-name-part taxon-name-part-type="species" reg="phaea">phaea</tp:taxon-name-part></tp:taxon-name></italic> and <italic><tp:taxon-name><tp:taxon-name-part taxon-name-part-type="genus" reg="Hansenia">H.</tp:taxon-name-part><tp:taxon-name-part taxon-name-part-type="species" reg="himalayensis">himalayensis</tp:taxon-name-part></tp:taxon-name></italic> in leaves (ternate-1–2-pinnate and 3-pinnate vs. 3-foliolate). Compared to other <italic><tp:taxon-name><tp:taxon-name-part taxon-name-part-type="genus" reg="Hansenia">Hansenia</tp:taxon-name-part></tp:taxon-name></italic> species (i.e. <italic><tp:taxon-name><tp:taxon-name-part taxon-name-part-type="genus" reg="Hansenia">H.</tp:taxon-name-part><tp:taxon-name-part taxon-name-part-type="species" reg="forrestii">forrestii</tp:taxon-name-part></tp:taxon-name></italic>, <italic><tp:taxon-name><tp:taxon-name-part taxon-name-part-type="genus" reg="Hansenia">H.</tp:taxon-name-part><tp:taxon-name-part taxon-name-part-type="species" reg="oviformis">oviformis</tp:taxon-name-part></tp:taxon-name></italic> and <italic><tp:taxon-name><tp:taxon-name-part taxon-name-part-type="genus" reg="Hansenia">H.</tp:taxon-name-part><tp:taxon-name-part taxon-name-part-type="species" reg="forbesii">forbesii</tp:taxon-name-part></tp:taxon-name></italic>), <italic><tp:taxon-name><tp:taxon-name-part taxon-name-part-type="genus" reg="Hansenia">H.</tp:taxon-name-part><tp:taxon-name-part taxon-name-part-type="species" reg="trifoliolata">trifoliolata</tp:taxon-name-part></tp:taxon-name></italic> also shows distinctive morphological characters, especially in fruits characters (shape and ribs) and leaves (3-foliolate is unique in <italic><tp:taxon-name><tp:taxon-name-part taxon-name-part-type="genus" reg="Hansenia">Hansenia</tp:taxon-name-part></tp:taxon-name></italic>).</p><fig id="F5" position="float" orientation="portrait"><object-id xmlns:xlink="http://www.w3.org/1999/xlink" content-type="doi" xlink:type="simple">10.3897/phytokeys.213.83632.figure5</object-id><object-id xmlns:xlink="http://www.w3.org/1999/xlink" content-type="arpha" xlink:type="simple">1361915C-0E5E-555F-82BC-18D0B4265BDF</object-id><label>Figure 5.</label><caption><p>Holotype of <italic><tp:taxon-name><tp:taxon-name-part taxon-name-part-type="genus" reg="Hansenia">Hansenia</tp:taxon-name-part><tp:taxon-name-part taxon-name-part-type="species" reg="trifoliolata">trifoliolata</tp:taxon-name-part></tp:taxon-name></italic>, fruiting. Vouchers: JQP21092801.</p></caption><graphic xmlns:xlink="http://www.w3.org/1999/xlink" xlink:href="phytokeys-213-079_article-83632__-g005.jpg" position="float" orientation="portrait" xlink:type="simple" id="oo_769333.jpg"><uri content-type="original_file" xlink:type="simple">https://binary.pensoft.net/fig/769333</uri></graphic></fig></tp:treatment-sec><tp:treatment-sec sec-type="material" id="SECID0E5JBG"><title>Type.</title><p>China, Shaanxi Province: Tongtianhe National Forest Park, Feng County, elevation 2430 m a.s.l., <named-content xmlns:xlink="http://www.w3.org/1999/xlink" content-type="dwc:verbatimCoordinates" xlink:type="simple"><named-content content-type="geo-json" specific-use="{&#34;type&#34;:&#34;Point&#34;,&#34;coordinates&#34;:[106.550000,34.233333]}" id="NCID0EHKBG" xlink:type="simple">34°14'N, 106°33'E</named-content></named-content>, 28 Sep 2021, Q. P. Jiang, JQP21092801, fruiting (Holotype: <named-content xmlns:xlink="http://www.w3.org/1999/xlink" content-type="dwc:institutional_code" xlink:title="Herbarium, College of Life Sciences, Sichuan University" xlink:href="http://grbio.org/institution/sichuan-university" xlink:type="simple">SZ</named-content>).</p></tp:treatment-sec><tp:treatment-sec sec-type="description" id="SECID0EQKBG"><title>Description.</title><p>Biennial, herb, 60–90 cm high. Root cylindrical, branched or partial rhizomes. Stem purplish-green, thinly ribbed, glabrous, thin. Leaves 3-foliolate, green, blade broad-triangular, irregularly doubly serrate, teeth mucronate; central leaflets cuneate-obovate or rhombic, 4–6 × 2–3.5 cm, with irregularly doubly serrate, base cuneate; lateral leaflets oblique-ovate, base oblique, often shallowly or deeply uneven 2-parted or not divided, 2–5 × 3.5–6.5 cm. Basal petioles 15–20 cm, petioles shorten upwards; sheaths narrow-oblong, glabrous, with margin irregularly coarse-cuspidate-serrate. Umbels 20–50 mm across; peduncles 5–20 mm long, glabrous; bracts 0 to 2, linear; rays 3 to 7, 5–25 mm long, glabrous; bracteoles 2 to 7, linear, 3–8 mm long; raylets 5 to 11, 1–3 mm long. Flowers unknown; calyx teeth ovate-triangular, 0.3–0.5 mm; petals unknown; stylopodium conical. Fruit obovoid-oblong or long-ellipsoid, 1.4–2.1 × 4–6 mm; mericarps 5-ribbed, ribs prominent to narrow-winged; vittae 3 (4) in each furrow, 2–5 on commissure; endosperm (at commissural side) concave, commissure width 0.8–1.35 mm.</p></tp:treatment-sec><tp:treatment-sec sec-type="etymology" id="SECID0EVKBG"><title>Etymology.</title><p>The specific epithet refers to the distinctive 3-foliolate leaves.</p></tp:treatment-sec><tp:treatment-sec sec-type="phenology" id="SECID0E1KBG"><title>Phenology.</title><p>Flowering from July to August, and fruiting from August to September.</p></tp:treatment-sec><tp:treatment-sec sec-type="distribution" id="SECID0E6KBG"><title>Distribution, habitat and ecology.</title><p>At present, this new species has only been found in the type locality in Tongtianhe National Forest Park, Feng County, Shaanxi Province, China. According to the growing environment, we speculate it may inhabit forests at an elevation of 2300 m to 2500 m in western Shaanxi Province and south-eastern Gansu Province. This new species grows in humid environments under the forests.</p></tp:treatment-sec><tp:treatment-sec sec-type="material" id="SECID0EELBG"><title>Additional specimens examined</title><p><bold>(paratypes).</bold> China: Shaanxi Province, Baoji City, Feng County, Tongtianhe National Forest Park, elevation 2430 m a.s.l., <named-content xmlns:xlink="http://www.w3.org/1999/xlink" content-type="dwc:verbatimCoordinates" xlink:type="simple"><named-content content-type="geo-json" specific-use="{&#34;type&#34;:&#34;Point&#34;,&#34;coordinates&#34;:[106.550000,34.233333]}" id="NCID0EPLBG" xlink:type="simple">34°14'N, 106°33'E</named-content></named-content>, 20 Aug 2019, Q. P. Jiang and X. Y. Zhang, JQP19082004 (photo <named-content xmlns:xlink="http://www.w3.org/1999/xlink" content-type="dwc:institutional_code" xlink:title="Herbarium, College of Life Sciences, Sichuan University" xlink:href="http://grbio.org/institution/sichuan-university" xlink:type="simple">SZ</named-content> !).</p></tp:treatment-sec><tp:treatment-sec><!--Section generated to contain objects referenced in tp:taxon-treatment.--><fig id="F1" position="float" orientation="portrait"><object-id xmlns:xlink="http://www.w3.org/1999/xlink" content-type="doi" xlink:type="simple">10.3897/phytokeys.213.83632.figure1</object-id><object-id xmlns:xlink="http://www.w3.org/1999/xlink" content-type="arpha" xlink:type="simple">0C830F40-C61C-50C0-A6C6-8021F894DB6A</object-id><label>Figure 1.</label><caption><p><italic><tp:taxon-name><tp:taxon-name-part taxon-name-part-type="genus" reg="Hansenia">Hansenia</tp:taxon-name-part><tp:taxon-name-part taxon-name-part-type="species" reg="trifoliolata">trifoliolata</tp:taxon-name-part></tp:taxon-name></italic> in the field <bold>A, B</bold> habitat <bold>C</bold> cauline leaves <bold>D</bold> basal leaves <bold>E, F</bold> umbels and fruits.</p></caption><graphic xmlns:xlink="http://www.w3.org/1999/xlink" xlink:href="phytokeys-213-079_article-83632__-g001.jpg" position="float" orientation="portrait" xlink:type="simple" id="oo_769329.jpg"><uri content-type="original_file" xlink:type="simple">https://binary.pensoft.net/fig/769329</uri></graphic></fig><supplementary-material xmlns:xlink="http://www.w3.org/1999/xlink" id="S1" position="float" orientation="portrait" xlink:type="simple"><object-id content-type="doi" xlink:type="simple">10.3897/phytokeys.213.83632.suppl1</object-id><object-id content-type="arpha" xlink:type="simple">BB812581-083A-5E53-B819-3D1B5DA5727D</object-id><label>Supplementary material 1</label><caption><p>Figure S1, S2</p></caption><statement content-type="dataType"><label>Data type</label><p>Docx file.</p></statement><statement content-type="notes"><label>Explanation note</label><p><bold>Figure S1.</bold> Fruit of <italic><tp:taxon-name><tp:taxon-name-part taxon-name-part-type="genus" reg="Hansenia">Hansenia</tp:taxon-name-part><tp:taxon-name-part taxon-name-part-type="species" reg="trifoliolata">trifoliolata</tp:taxon-name-part></tp:taxon-name></italic>. <bold>Figure S2.</bold> Isotype of <italic><tp:taxon-name><tp:taxon-name-part taxon-name-part-type="genus" reg="Hansenia">Hansenia</tp:taxon-name-part><tp:taxon-name-part taxon-name-part-type="species" reg="trifoliolata">trifoliolata</tp:taxon-name-part></tp:taxon-name></italic> and paratype of <italic><tp:taxon-name><tp:taxon-name-part taxon-name-part-type="genus" reg="Hansenia">H.</tp:taxon-name-part><tp:taxon-name-part taxon-name-part-type="species" reg="trifoliolata">trifoliolata</tp:taxon-name-part></tp:taxon-name></italic>.</p></statement><media xlink:href="phytokeys-213-079_article-83632__-s001.docx" mimetype="application" mime-subtype="vnd.openxmlformats-officedocument.wordprocessingml.document" position="float" orientation="portrait" xlink:type="simple" id="oo_769334.docx"><uri content-type="original_file" xlink:type="simple">https://binary.pensoft.net/file/769334</uri></media><permissions><license xlink:type="simple"><license-p>This dataset is made available under the Open Database License (http://opendatacommons.org/licenses/odbl/1.0/). The Open Database License (ODbL) is a license agreement intended to allow users to freely share, modify, and use this Dataset while maintaining this same freedom for others, provided that the original source and author(s) are credited.</license-p></license></permissions><attrib specific-use="authors">Qiu-Ping Jiang, Megan Price, Xiang-Yi Zhang, Xing-Jin He</attrib></supplementary-material></tp:treatment-sec></tp:taxon-treatment>
